# Supplementary material for: Predictors of flow state in performing musicians: an analysis with the logistic regression method
Source: Front Psychol. 2023 Nov 23;14:1271829. doi: 10.3389/fpsyg.2023.1271829 (PMC10702565; doi:10.3389/fpsyg.2023.1271829)
Supplement: Supplementary file 1 [file Data_Sheet_1.CSV]

gender	dedica	instrument	instru_cat	age	study_center	cat_style	style	cat_situation	situacion	f1	f2	f3	f4	f5	f6	f7	f8	f9	f10	f11	f12	f13	f14	f15	f16	f17	f18	f19	f20	f21	f22	f23	f24	balance	goals	feedback	flow_state	cat_flow
1	estudiante	Contrabajo	cuerda	22	Conservatorio (o escuela) superior	0	clas/con	1	individ	6	1	3	2	1	3	3	2	2	2	2	2	5	4	2	2	2	5	4	3	2	2	2	3	5	2	2	65	0
0	profesional	Trompeta	viento	32	Conservatorio (o escuela) superior	0	clas/con	0	conciert	3	0	2	0	10	0	7	0	6	0	10	0	4	3	0	1	2	4	7	2	0	0	2	5	8	8	5	68	0
1	profesional	Piano	piano	54	Conservatorio (o escuela) profesional	0	clas/con	1	inform	1	2	2	1	8	1	8	2	1	2	9	1	2	1	1	3	7	1	2	1	2	2	7	3	4	2	2	70	0
1	profesional	Violín	cuerda	25	Conservatorio (o escuela) superior	0	clas/con	0	conciert	3	4	2	7	1	4	3	5	5	1	2	4	3	4	1	2	2	3	3	3	1	2	2	5	1	2	4	72	0
0	profesional	Canto	canto	34	Conservatorio (o escuela) superior	0	clas/con	0	conciert	4	4	4	1	1	4	8	4	3	1	1	4	6	4	1	1	1	4	6	4	1	1	1	4	6	9	8	73	0
1	profesional	Piano	piano	31	Conservatorio (o escuela) profesional	0	clas/con	0	conciert	2	5	3	9	9	2	6	2	2	5	2	0	8	2	1	9	1	0	2	2	1	5	0	2	2	7	8	80	0
0	profesional	Percusión clásica	percu	41	Conservatorio (o escuela) superior	0	clas/con	0	conciert	5	2	1	0	8	2	5	3	1	2	7	2	7	2	2	2	8	3	6	1	1	1	8	4	2	4	1	83	0
1	profesional	Violín	cuerda	23	Conservatorio (o escuela) superior	0	clas/con	0	conciert	7	3	6	0	4	6	5	1	7	0	8	2	8	3	4	0	6	1	5	3	2	0	5	5	6	5	6	91	0
1	estudiante	Canto	canto	24	Conservatorio (o escuela) profesional	0	clas/con	1	individ	3	5	5	2	7	7	4	6	4	2	2	5	6	5	3	2	3	6	5	5	3	2	3	6	5	8	6	101	0
1	profesional	Violín	cuerda	19	Conservatorio (o escuela) superior	0	clas/con	0	conciert	5	6	6	0	0	8	8	4	6	0	0	7	6	7	4	0	0	6	5	4	3	1	9	6	6	6	7	101	0
0	aficionado	Canto	canto	27	Otros	1	jazz/mod	1	inform	5	7	4	1	0	8	9	5	3	0	9	8	7	6	2	0	2	4	2	2	5	0	4	9	6	5	6	102	0
1	profesional	Canto	canto	29	Otros	0	antigua	0	conciert	5	5	5	5	5	5	7	3	6	4	7	4	3	5	0	0	7	5	2	5	2	3	5	5	8	7	8	103	0
0	aficionado	Flauta	viento	22	Escuela de música	0	clas/con	1	inform	5	7	4	0	5	6	5	4	4	0	5	5	6	5	5	2	5	5	5	6	5	0	5	5	3	8	5	104	0
1	aficionado	Oboe	viento	29	Escuela de música	0	clas/con	0	conciert	2	6	5	3	7	6	4	5	4	3	6	3	4	5	3	3	7	5	3	4	4	4	7	5	3	4	7	108	0
1	estudiante	Violín	cuerda	21	Escuela de música	0	clas/con	0	conciert	4	7	3	3	6	4	8	5	2	4	5	2	6	6	3	3	7	3	6	7	3	3	6	3	3	7	8	109	0
1	profesional	Piano	piano	26	Conservatorio (o escuela) superior	0	clas/con	0	conciert	9	3	4	3	8	5	5	3	4	2	7	6	8	2	1	3	8	7	6	2	2	2	7	5	6	5	4	112	0
0	profesional	Piano	piano	53	Conservatorio (o escuela) superior	1	jazz/mod	0	conciert	5	5	3	3	9	4	4	3	4	2	9	4	3	3	3	2	10	8	3	4	4	2	10	5	7	8	5	112	0
0	profesional	Otro	otro	23	Conservatorio (o escuela) superior	1	jazz/mod	0	conciert	5	9	6	1	1	6	6	9	6	1	2	5	7	7	6	2	1	5	7	8	6	2	2	5	4	7	4	115	0
1	profesional	Piano	piano	27	Conservatorio (o escuela) superior	0	clas/con	0	conciert	7	3	3	1	9	6	8	5	5	4	9	3	6	6	3	3	9	4	6	4	3	2	3	3	7	8	6	115	0
1	profesional	Viola	cuerda	33	Conservatorio (o escuela) superior	0	clas/con	0	conciert	6	5	4	7	7	5	5	3	3	3	7	5	5	5	4	4	7	5	4	5	4	3	7	5	5	6	4	118	0
1	estudiante	Flauta	viento	18	Conservatorio (o escuela) superior	0	clas/con	0	conciert	7	6	5	8	7	6	4	4	5	5	6	5	4	7	4	3	5	5	4	6	6	4	2	5	8	5	8	123	0
1	aficionado	Piano	piano	41	Otros	0	clas/con	0	conciert	4	10	4	2	5	4	7	9	6	3	5	4	3	10	3	3	5	8	3	10	3	2	5	6	7	10	10	124	0
1	estudiante	Piano	piano	24	Conservatorio (o escuela) profesional	1	jazz/mod	1	inform	8	9	6	0	5	8	4	6	6	0	6	7	6	7	5	1	5	7	7	6	5	1	5	7	8	6	5	127	0
0	profesional	Violín	cuerda	38	Conservatorio (o escuela) superior	0	clas/con	0	conciert	5	9	8	4	1	7	4	9	7	4	1	6	6	8	6	4	1	7	6	8	4	4	1	7	8	8	9	127	0
1	profesional	Guitarra eléctrica	guitarra	24	Escuela de música	1	jazz/mod	0	conciert	3	5	4	3	10	6	8	4	5	0	10	5	8	6	0	3	10	5	6	5	4	3	10	6	5	7	10	129	0
1	estudiante	Piano	piano	28	Conservatorio (o escuela) profesional	1	jazz/mod	1	individ	2	10	4	3	8	6	5	8	5	4	5	3	3	10	4	4	8	4	3	10	7	3	5	6	6	7	7	130	0
1	estudiante	Clarinete	viento	19	Conservatorio (o escuela) profesional	0	clas/con	0	conciert	10	5	6	1	10	9	7	4	5	1	9	5	2	2	6	1	9	9	6	2	4	1	9	7	9	10	6	130	0
1	profesional	Violín	cuerda	26	Otros	0	clas/con	0	conciert	0	7	4	2	8	7	3	6	6	2	7	8	5	7	6	2	6	9	6	7	5	2	6	9	8	7	4	130	0
1	aficionado	Viola	cuerda	22	Conservatorio (o escuela) profesional	0	clas/con	0	conciert	3	6	3	3	10	8	8	3	4	2	9	8	6	4	3	2	9	9	5	4	3	2	9	7	5	4	6	130	0
1	profesional	Canto	canto	48	Conservatorio (o escuela) profesional	0	clas/con	0	conciert	5	6	6	1	8	7	6	6	7	1	8	7	4	5	6	1	7	7	6	6	6	1	7	7	7	8	8	131	0
0	estudiante	Violín	cuerda	19	Conservatorio (o escuela) superior	0	clas/con	0	conciert	9	7	6	2	10	6	7	3	3	2	10	6	3	7	3	2	10	6	4	6	3	2	10	5	8	9	7	132	0
1	profesional	Canto	canto	31	Otros	0	clas/con	0	conciert	5	6	4	4	8	7	5	6	5	5	7	9	3	6	4	3	7	6	6	4	4	3	8	8	6	6	7	133	0
2	profesional	Clarinete	viento	30	Conservatorio (o escuela) superior	0	clas/con	0	conciert	6	10	7	6	1	10	2	3	7	5	0	7	2	10	6	5	0	10	3	10	8	5	0	10	8	8	7	133	0
0	profesional	Trompeta	viento	36	Conservatorio (o escuela) superior	0	clas/con	0	conciert	1	8	7	8	2	10	5	1	8	7	1	10	2	8	7	1	1	9	1	8	8	9	1	10	9	9	6	133	0
0	aficionado	Batería	percu	33	Otros	1	jazz/mod	0	conciert	7	9	8	0	2	9	5	9	9	0	2	9	5	9	8	0	2	9	5	8	8	0	2	9	9	9	10	134	0
1	profesional	Piano	piano	47	Conservatorio (o escuela) superior	0	clas/con	1	individ	8	8	8	4	5	9	4	8	5	4	4	3	1	9	5	5	6	8	2	9	8	3	3	5	7	8	8	134	0
0	profesional	Piano	piano	50	Conservatorio (o escuela) superior	0	clas/con	0	conciert	9	9	9	9	9	9	1	1	2	1	1	8	1	10	1	9	9	7	1	9	1	1	8	9	2	7	2	134	0
1	profesional	Trombón	viento	25	Conservatorio (o escuela) superior	0	clas/con	0	conciert	6	3	3	4	10	7	8	3	3	4	8	8	6	4	3	3	8	9	4	4	2	6	8	10	7	7	6	134	0
0	aficionado	Clarinete	viento	62	Escuela de música	1	jazz/mod	1	inform	3	8	4	8	7	6	4	4	4	7	7	5	4	7	4	6	6	6	4	6	4	7	6	7	5	7	4	134	0
0	estudiante	Violoncelo	cuerda	19	Conservatorio (o escuela) superior	0	clas/con	0	conciert	7	6	5	0	10	5	8	5	5	0	10	5	6	7	7	0	10	5	6	7	5	0	10	5	9	8	7	134	0
1	profesional	Canto	canto	26	Conservatorio (o escuela) superior	1	jazz/mod	0	conciert	3	10	7	5	6	7	3	4	7	4	6	7	2	7	7	5	6	6	5	5	6	4	6	7	7	7	7	135	0
1	profesional	Trombón	viento	22	Conservatorio (o escuela) superior	1	jazz/mod	0	conciert	8	5	5	7	1	9	5	5	6	8	0	7	8	7	4	8	0	8	8	5	5	8	0	8	7	5	7	135	0
0	estudiante	Guitarra	guitarra	30	Conservatorio (o escuela) profesional	0	clas/con	0	conciert	5	5	5	3	10	8	2	5	5	2	10	10	0	5	5	2	10	7	5	5	5	3	10	9	7	7	7	136	0
1	profesional	Violín	cuerda	26	Conservatorio (o escuela) superior	0	clas/con	0	conciert	8	8	7	7	3	8	7	4	7	7	2	3	3	8	7	5	2	6	6	8	6	4	2	8	6	6	7	136	0
1	estudiante	Canto	canto	39	Escuela de música	0	antigua	0	conciert	5	6	6	5	6	7	6	6	6	4	6	6	6	6	5	6	6	6	5	6	5	5	6	6	6	7	7	137	0
1	profesional	Piano	piano	48	Conservatorio (o escuela) superior	0	clas/con	0	conciert	2	9	8	5	0	9	2	9	8	7	1	9	2	9	8	7	1	8	1	9	8	5	1	9	8	9	9	137	0
0	aficionado	Trompeta	viento	39	Otros	1	tradicio	1	individ	4	6	5	3	7	10	6	5	6	3	5	7	7	7	5	5	5	7	5	7	5	3	6	8	8	5	7	137	0
1	estudiante	Violoncelo	cuerda	23	Conservatorio (o escuela) superior	0	antigua	0	conciert	7	6	6	2	8	7	6	6	7	2	8	8	4	6	4	3	7	8	6	6	3	2	7	8	7	8	6	137	0
0	estudiante	Otro	otro	59	Escuela de música	1	tradicio	1	inform	5	10	8	3	5	9	3	1	3	3	7	7	4	7	5	5	5	9	6	8	7	5	5	8	7	8	6	138	0
1	estudiante	Trompeta	viento	18	Conservatorio (o escuela) profesional	0	clas/con	1	individ	0	7	6	0	7	8	2	3	7	5	8	9	8	6	4	8	8	3	6	7	7	7	5	7	6	6	8	138	0
0	profesional	Canto	canto	41	Conservatorio (o escuela) superior	0	clas/con	1	individ	2	7	8	5	1	8	7	8	8	6	1	6	6	7	7	8	2	7	7	7	6	7	1	7	7	6	8	139	0
1	profesional	Flauta	viento	24	Conservatorio (o escuela) profesional	0	clas/con	0	conciert	7	6	6	4	10	4	6	6	6	4	9	4	7	5	4	4	8	5	6	5	5	4	9	5	4	6	7	139	0
1	profesional	Violín	cuerda	27	Conservatorio (o escuela) superior	0	clas/con	0	conciert	4	7	6	3	8	8	6	5	6	5	6	6	5	6	6	6	6	6	6	5	5	6	6	6	6	6	6	139	0
1	aficionado	Canto	canto	48	Conservatorio (o escuela) profesional	0	clas/con	1	inform	0	6	6	0	7	10	6	7	6	0	8	10	6	7	4	0	9	10	6	7	6	0	9	10	6	7	6	140	0
0	profesional	Trombón	viento	46	Conservatorio (o escuela) superior	0	clas/con	0	conciert	5	4	4	5	8	8	5	5	5	5	8	5	5	6	5	5	8	8	5	5	5	5	8	8	5	5	8	140	0
1	profesional	Violín	cuerda	29	Escuela de música	0	clas/con	0	conciert	6	5	5	8	6	7	5	4	5	7	8	4	4	4	4	5	7	7	4	7	6	7	8	7	5	4	5	140	0
1	profesional	Canto	canto	48	Otros	1	mundo	0	conciert	7	6	7	10	7	7	7	6	7	1	5	4	6	7	6	1	5	7	8	7	6	0	6	8	8	7	8	141	0
0	profesional	Viola	cuerda	51	Conservatorio (o escuela) superior	0	clas/con	0	conciert	7	7	7	2	9	7	6	8	7	2	9	6	7	6	5	3	7	6	6	6	6	2	7	3	8	8	7	141	0
0	profesional	Otro	otro	38	Conservatorio (o escuela) superior	0	clas/con	0	conciert	8	8	8	4	3	7	4	8	9	5	3	8	2	8	7	2	3	7	8	7	8	5	3	7	9	8	9	142	0
1	aficionado	Otro	otro	35	Escuela de música	1	jazz/mod	0	conciert	5	6	4	8	8	6	6	6	6	9	6	6	5	5	2	7	6	8	6	6	3	3	7	8	8	4	8	142	0
1	profesional	Piano	piano	57	Conservatorio (o escuela) superior	0	clas/con	0	conciert	5	4	3	10	8	5	8	8	5	10	6	3	5	4	4	10	5	4	4	8	3	10	5	5	6	5	6	142	0
1	estudiante	Trompeta	viento	56	Escuela de música	0	clas/con	0	conciert	5	6	2	3	9	8	6	4	2	7	10	7	4	6	4	5	10	8	5	7	3	4	9	8	3	4	6	142	0
1	aficionado	Canto	canto	65	Conservatorio (o escuela) profesional	0	clas/con	0	conciert	7	8	4	2	8	8	4	8	6	2	7	7	3	8	6	2	7	9	6	7	6	2	7	9	8	7	7	143	0
1	profesional	Flauta	viento	39	Conservatorio (o escuela) superior	0	clas/con	0	conciert	10	9	6	6	0	6	9	4	9	6	0	1	9	7	7	7	0	10	9	8	5	6	0	9	9	9	9	143	0
0	aficionado	Trombón	viento	23	Escuela de música	1	tradicio	0	conciert	3	10	5	2	10	8	2	0	10	2	10	8	2	10	5	2	10	8	0	10	8	2	10	6	8	8	9	143	0
0	profesional	Trompeta	viento	27	Conservatorio (o escuela) superior	1	jazz/mod	0	conciert	8	9	5	3	10	7	2	9	6	3	8	5	6	9	2	2	10	6	6	9	5	3	7	4	9	10	10	144	0
0	estudiante	Violín	cuerda	28	Conservatorio (o escuela) superior	0	clas/con	1	individ	5	5	7	0	10	5	10	10	5	3	10	3	10	3	3	8	10	4	9	2	5	2	9	6	4	5	5	144	0
1	profesional	Saxofón	viento	20	Conservatorio (o escuela) profesional	0	clas/con	0	conciert	8	8	7	2	8	7	8	9	7	3	5	4	6	7	6	2	7	6	8	7	6	3	7	4	9	8	8	145	0
1	profesional	Oboe	viento	45	Conservatorio (o escuela) superior	0	clas/con	0	conciert	9	7	6	5	9	7	6	6	6	4	7	7	5	6	4	3	7	7	4	6	6	4	7	7	7	6	8	145	0
0	profesional	Trombón	viento	38	Conservatorio (o escuela) superior	0	clas/con	0	conciert	7	8	7	4	8	7	5	4	7	3	8	7	4	7	7	3	7	7	4	7	6	4	8	7	5	8	8	146	0
1	aficionado	Clarinete	viento	28	Otros	1	mundo	0	conciert	3	8	8	7	3	10	2	7	7	6	3	10	3	8	6	6	3	7	4	8	7	7	3	10	7	6	7	146	0
1	profesional	Canto	canto	31	Conservatorio (o escuela) superior	0	clas/con	0	conciert	7	7	7	2	8	9	8	4	7	1	7	7	7	7	7	1	7	9	7	7	6	1	4	10	9	9	7	147	0
0	estudiante	Trombón	viento	19	Conservatorio (o escuela) superior	0	clas/con	1	individ	3	9	8	3	10	6	3	8	7	3	8	5	3	9	6	2	9	10	2	9	3	2	9	10	8	9	4	147	0
1	aficionado	Flauta	viento	40	Conservatorio (o escuela) profesional	1	jazz/mod	0	conciert	8	8	6	6	5	8	3	8	8	6	2	8	3	7	7	6	3	8	8	7	6	6	2	8	8	8	7	147	0
1	profesional	Violín	cuerda	40	Conservatorio (o escuela) superior	0	clas/con	0	conciert	9	8	7	4	7	8	2	8	7	2	6	7	6	7	6	2	4	7	7	7	7	3	7	9	4	5	4	147	0
1	profesional	Otro	otro	59	Conservatorio (o escuela) superior	0	antigua	0	conciert	7	6	7	1	10	9	5	5	7	1	10	9	7	5	4	1	10	6	6	5	7	1	10	9	6	7	8	148	0
0	aficionado	Percusión	percu	57	Escuela de música	1	jazz/mod	0	conciert	2	9	6	10	1	9	6	6	7	5	5	7	3	7	6	9	5	8	4	7	5	8	5	8	7	7	7	148	0
1	profesional	Flauta	viento	30	Conservatorio (o escuela) superior	0	clas/con	0	conciert	10	7	9	6	0	9	7	5	9	6	0	9	7	7	5	6	0	9	7	6	9	6	0	9	10	9	9	148	0
1	estudiante	Violín	cuerda	21	Conservatorio (o escuela) profesional	0	clas/con	0	conciert	6	8	7	3	5	9	6	5	6	4	7	9	4	6	6	3	6	9	6	8	7	3	5	10	7	8	8	148	0
0	profesional	Fagot	viento	44	Otros	0	antigua	0	conciert	10	7	8	6	7	6	5	3	6	8	7	6	6	7	5	7	6	5	8	6	4	6	4	6	8	6	6	149	0
1	aficionado	Clarinete	viento	57	Conservatorio (o escuela) profesional	1	jazz/mod	1	individ	5	8	6	3	9	7	5	7	6	7	7	8	6	7	6	3	7	8	6	7	6	3	6	6	5	6	6	149	0
1	profesional	Piano	piano	22	Conservatorio (o escuela) profesional	0	clas/con	0	conciert	10	10	6	10	10	9	7	9	8	7	10	9	5	7	7	6	10	9	7	8	8	6	10	9	9	8	8	197	1
1	profesional	Piano	piano	39	Conservatorio (o escuela) superior	0	clas/con	0	conciert	9	9	9	8	9	7	8	8	7	7	8	9	8	9	8	8	8	8	8	8	9	8	8	9	9	9	7	197	1
1	profesional	Viola	cuerda	32	Conservatorio (o escuela) superior	0	clas/con	0	conciert	9	8	9	9	2	9	9	8	9	9	6	9	9	8	8	8	8	9	9	9	9	9	6	9	9	9	9	197	1
0	profesional	Otro	otro	55	Conservatorio (o escuela) profesional	1	tradicio	0	conciert	10	10	3	10	10	10	10	10	10	10	0	10	10	10	5	10	0	10	10	10	10	10	0	10	10	5	10	198	1
0	profesional	Piano	piano	24	Conservatorio (o escuela) profesional	0	clas/con	0	conciert	9	10	9	6	8	9	10	10	8	7	2	10	9	7	8	8	10	9	9	9	7	7	10	7	10	9	10	198	1
1	aficionado	Canto	canto	55	Otros	1	jazz/mod	0	conciert	7	9	8	7	10	9	7	8	8	7	9	10	8	9	8	7	9	10	8	9	8	5	9	10	8	8	8	199	1
0	aficionado	Guitarra	guitarra	60	Otros	1	jazz/mod	1	individ	8	9	9	9	8	10	6	9	8	9	8	9	6	9	8	9	8	9	6	9	8	9	6	10	8	9	9	199	1
0	aficionado	Batería	percu	22	Otros	1	jazz/mod	0	conciert	8	10	8	7	5	10	8	8	9	6	0	10	10	10	10	10	2	10	10	8	10	10	10	10	9	10	10	199	1
1	estudiante	Piano	piano	23	Otros	0	clas/con	0	conciert	8	9	8	8	8	10	7	6	7	8	9	9	9	8	6	9	9	10	8	8	7	9	9	10	7	9	7	199	1
0	profesional	Guitarra eléctrica	guitarra	27	Otros	1	jazz/mod	1	individ	7	10	7	8	8	10	8	9	7	8	7	9	9	9	9	8	8	9	7	10	8	8	8	9	8	8	8	200	1
0	aficionado	Guitarra eléctrica	guitarra	36	Otros	1	jazz/mod	0	conciert	5	8	7	10	7	10	10	8	8	7	10	10	8	7	8	7	10	10	8	8	7	7	10	10	8	8	10	200	1
0	estudiante	Viola	cuerda	21	Conservatorio (o escuela) profesional	0	antigua	1	individ	6	7	8	8	8	10	8	6	7	10	7	9	6	8	10	10	10	10	9	9	9	8	8	9	10	9	7	200	1
0	aficionado	Batería	percu	52	Otros	1	jazz/mod	0	conciert	10	10	10	10	0	9	8	10	10	10	5	9	10	10	10	10	5	8	10	9	10	10	0	8	10	10	10	201	1
1	profesional	Piano	piano	44	Conservatorio (o escuela) profesional	0	clas/con	0	conciert	10	10	9	5	5	9	9	10	10	5	6	10	9	10	10	5	6	10	10	10	10	6	7	10	10	10	10	201	1
0	aficionado	Canto	canto	57	Otros	1	jazz/mod	1	individ	9	9	9	10	5	10	8	8	10	10	0	10	6	9	9	9	9	10	9	10	9	9	5	10	10	10	10	202	1
0	estudiante	Trompeta	viento	38	Conservatorio (o escuela) profesional	1	jazz/mod	1	individ	6	10	8	9	10	10	9	6	9	9	10	10	8	8	8	8	10	10	7	8	8	1	10	10	8	7	8	202	1
1	profesional	Otro	otro	36	Conservatorio (o escuela) superior	0	clas/con	0	conciert	10	10	8	8	5	9	9	10	9	5	8	10	9	8	9	8	9	8	9	9	9	6	8	10	10	9	9	203	1
0	profesional	Otro	otro	36	Otros	1	tradicio	0	conciert	9	8	9	9	8	9	8	8	8	9	9	10	8	8	8	9	8	9	8	8	8	8	8	9	9	8	8	203	1
1	profesional	Piano	piano	42	Conservatorio (o escuela) superior	0	clas/con	0	conciert	8	9	9	10	1	10	8	10	10	10	3	10	9	10	10	10	3	10	10	10	10	10	3	10	10	10	10	203	1
1	estudiante	Clarinete	viento	18	Escuela de música	0	clas/con	0	conciert	8	10	9	10	6	10	9	6	8	8	8	9	9	9	9	9	8	8	8	8	9	8	8	9	8	8	9	203	1
1	estudiante	Clarinete	viento	35	Otros	0	clas/con	0	conciert	9	10	10	9	5	10	3	10	10	9	8	7	3	10	10	9	8	10	7	10	9	9	8	10	9	10	10	203	1
0	aficionado	Otro	otro	48	Otros	0	clas/con	0	conciert	9	10	9	5	10	9	8	9	9	5	10	9	9	9	9	5	10	9	9	9	9	5	10	9	9	9	9	204	1
0	profesional	Piano	piano	27	Conservatorio (o escuela) superior	0	clas/con	0	conciert	8	10	9	9	10	9	5	10	9	9	10	8	2	10	8	5	10	10	5	10	9	9	10	10	10	10	8	204	1
1	aficionado	Batería	percu	35	Escuela de música	1	jazz/mod	1	individ	5	9	8	8	10	8	8	9	7	10	10	10	8	9	9	9	9	8	7	9	8	10	10	7	7	8	9	205	1
0	aficionado	Guitarra eléctrica	guitarra	27	Otros	1	jazz/mod	1	inform	7	7	8	10	10	10	5	7	8	10	10	10	7	7	7	10	10	10	7	8	8	10	10	10	8	7	8	206	1
1	profesional	Violín	cuerda	22	Conservatorio (o escuela) profesional	0	clas/con	1	inform	10	6	8	9	10	10	6	5	8	9	10	7	7	10	7	10	10	10	8	7	9	10	10	10	9	10	5	206	1
0	profesional	Guitarra	guitarra	30	Conservatorio (o escuela) superior	0	clas/con	0	conciert	9	8	8	8	10	10	6	9	9	9	10	10	5	9	10	8	10	9	5	10	9	9	7	10	10	10	10	207	1
1	aficionado	Otro	otro	35	Escuela de música	1	jazz/mod	0	conciert	10	10	10	10	0	10	5	10	10	10	8	10	9	10	10	10	5	10	5	10	10	10	5	10	9	9	10	207	1
1	profesional	Flauta	viento	39	Conservatorio (o escuela) superior	0	clas/con	0	conciert	8	10	8	5	10	10	10	8	10	5	10	10	10	10	8	5	10	10	10	8	7	5	10	10	10	10	10	207	1
0	aficionado	Flauta	viento	42	Conservatorio (o escuela) profesional	0	clas/con	1	inform	7	8	7	9	9	10	8	7	8	9	9	10	9	8	7	9	9	10	8	8	9	9	10	10	9	9	8	207	1
1	profesional	Canto	canto	38	Escuela de música	1	jazz/mod	0	conciert	9	8	8	7	10	9	7	9	9	8	10	9	8	8	7	8	9	9	8	10	9	9	10	10	9	8	8	208	1
0	aficionado	Otro	otro	26	Otros	1	jazz/mod	0	conciert	8	8	9	10	7	6	9	9	10	10	7	9	8	10	10	9	7	10	9	9	9	9	8	8	10	10	9	208	1
0	profesional	Piano	piano	23	Conservatorio (o escuela) profesional	1	jazz/mod	1	individ	8	10	9	7	10	10	9	9	9	7	9	9	9	9	9	8	8	8	8	9	9	8	9	8	9	9	9	208	1
0	profesional	Trompa	viento	34	Conservatorio (o escuela) superior	0	clas/con	0	conciert	6	9	10	10	10	7	6	7	8	10	10	10	7	8	8	10	10	10	8	8	6	10	10	10	8	10	10	208	1
1	profesional	Flauta	viento	60	Conservatorio (o escuela) superior	0	clas/con	0	conciert	4	9	9	9	10	10	7	8	10	8	10	10	4	9	9	9	10	10	5	10	9	9	10	10	10	10	10	208	1
0	aficionado	Clarinete	viento	23	Otros	1	jazz/mod	0	conciert	9	10	9	9	10	9	2	9	10	10	10	8	7	9	9	7	10	9	6	9	9	9	10	9	9	6	10	208	1
1	profesional	Saxofón	viento	38	Conservatorio (o escuela) profesional	0	clas/con	0	conciert	10	7	10	3	10	10	9	10	10	8	10	10	7	10	10	4	10	10	8	10	9	4	10	10	10	10	10	209	1
1	aficionado	Clarinete	viento	42	Conservatorio (o escuela) profesional	0	clas/con	1	inform	9	10	9	8	1	9	10	10	10	8	1	9	10	10	10	9	9	10	10	10	10	8	9	10	10	10	10	209	1
0	profesional	Guitarra eléctrica	guitarra	43	Conservatorio (o escuela) profesional	1	jazz/mod	1	inform	0	10	10	10	5	10	10	10	10	10	5	10	10	10	10	10	5	10	10	10	10	10	5	10	10	10	10	210	1
0	profesional	Piano	piano	21	Escuela de música	1	jazz/mod	0	conciert	10	8	9	5	8	10	10	10	10	5	10	10	10	8	10	6	9	9	10	8	10	7	9	9	10	9	10	210	1
0	profesional	Saxofón	viento	46	Conservatorio (o escuela) superior	0	clas/con	0	conciert	5	10	10	8	0	10	8	10	10	10	8	10	10	10	9	9	8	9	10	10	8	9	9	10	9	10	10	210	1
1	aficionado	Flauta	viento	34	Escuela de música	0	clas/con	0	conciert	9	10	9	8	9	9	9	9	9	9	9	10	7	10	9	8	8	10	5	10	9	8	7	10	9	9	9	210	1
0	aficionado	Violoncelo	cuerda	25	Conservatorio (o escuela) profesional	0	clas/con	0	conciert	9	8	8	7	10	9	9	8	8	8	10	10	8	8	8	8	10	10	9	8	9	8	10	10	9	9	10	210	1
1	aficionado	Canto	canto	49	Escuela de música	0	antigua	1	inform	6	10	10	10	0	10	10	10	10	10	5	10	10	10	10	10	5	10	10	10	10	10	5	10	10	10	10	211	1
1	aficionado	Otro	otro	55	Otros	0	clas/con	0	conciert	8	10	8	10	6	8	9	10	9	10	8	8	8	10	7	10	10	10	7	10	7	10	10	8	7	9	6	211	1
1	profesional	Piano	piano	39	Escuela de música	0	clas/con	0	conciert	9	9	7	10	10	9	7	7	9	10	10	9	8	10	8	10	10	8	5	10	7	10	10	9	8	9	10	211	1
0	profesional	Piano	piano	44	Conservatorio (o escuela) superior	0	clas/con	0	conciert	9	9	9	9	9	9	7	8	9	10	10	10	6	10	9	7	9	10	6	10	8	10	8	10	10	10	10	211	1
1	profesional	Violín	cuerda	22	Conservatorio (o escuela) profesional	0	clas/con	0	conciert	7	10	8	5	10	10	10	10	10	6	10	10	9	10	8	6	10	10	9	9	7	7	10	10	9	8	8	211	1
0	profesional	Guitarra	guitarra	63	Otros	1	mundo	0	conciert	10	10	10	10	8	10	4	9	9	10	8	10	8	10	8	10	7	10	9	9	8	10	5	10	10	10	8	212	1
0	estudiante	Batería	percu	31	Escuela de música	1	jazz/mod	0	conciert	9	10	9	10	8	10	9	7	8	6	9	10	9	10	9	8	8	9	8	9	10	9	8	10	10	9	9	212	1
1	profesional	Flauta	viento	43	Conservatorio (o escuela) superior	0	clas/con	0	conciert	10	10	7	10	9	9	9	9	9	9	5	8	9	9	9	9	9	9	9	9	8	10	8	10	10	9	9	212	1
1	profesional	Piano	piano	22	Conservatorio (o escuela) superior	0	clas/con	0	conciert	9	8	8	7	10	9	9	9	9	8	10	10	8	9	9	7	10	10	9	9	8	8	10	10	9	10	9	213	1
0	aficionado	Guitarra eléctrica	guitarra	42	Otros	1	jazz/mod	0	conciert	10	10	9	9	8	10	10	10	10	7	7	10	8	10	9	6	8	10	9	10	9	7	8	10	10	10	8	214	1
1	estudiante	Piano	piano	21	Escuela de música	0	clas/con	1	individ	7	9	8	10	10	10	10	9	6	10	10	10	8	9	7	8	10	10	8	9	7	9	10	10	9	6	4	214	1
1	aficionado	Viola	cuerda	51	Escuela de música	0	clas/con	1	individ	8	7	9	10	10	9	9	9	10	10	10	7	8	10	9	9	9	9	8	8	10	9	9	9	9	9	10	215	1
0	aficionado	Guitarra	guitarra	50	Otros	1	mundo	0	conciert	10	10	7	10	10	10	10	10	10	10	10	10	10	10	0	10	10	10	10	10	0	10	10	10	10	10	2	217	1
1	estudiante	Contrabajo	cuerda	39	Escuela de música	0	clas/con	1	inform	7	9	7	8	8	10	9	9	9	9	8	9	10	10	10	9	9	10	9	10	10	9	9	10	9	10	10	217	1
1	profesional	Percusión clásica	percu	50	Conservatorio (o escuela) superior	0	clas/con	0	conciert	10	10	10	10	8	10	10	10	10	9	10	10	0	9	9	8	10	10	5	10	10	10	10	10	10	10	10	218	1
1	profesional	Canto	canto	54	Otros	1	jazz/mod	0	conciert	9	10	8	8	8	10	8	8	9	8	10	10	10	10	8	9	10	10	10	10	8	8	10	10	8	10	9	219	1
0	profesional	Batería	percu	30	Escuela de música	1	jazz/mod	0	conciert	10	10	10	7	7	9	10	10	10	7	10	10	10	10	10	7	10	10	10	10	10	7	7	9	10	10	10	220	1
1	profesional	Flauta	viento	39	Conservatorio (o escuela) superior	0	clas/con	0	conciert	10	10	10	10	10	10	10	10	10	0	5	10	10	10	10	10	5	10	10	10	10	10	10	10	10	10	10	220	1
1	profesional	Otro	otro	54	Conservatorio (o escuela) superior	1	jazz/mod	0	conciert	10	10	10	10	10	10	6	10	10	8	9	10	7	10	10	7	10	10	9	10	9	8	9	10	10	10	10	222	1
0	profesional	Batería	percu	25	Otros	1	jazz/mod	1	individ	10	9	9	10	7	10	10	9	10	10	7	10	10	9	9	10	7	10	10	9	10	10	7	10	10	10	10	222	1
0	profesional	Batería	percu	36	Conservatorio (o escuela) superior	1	jazz/mod	0	conciert	2	10	9	10	8	9	10	10	10	10	10	10	6	10	8	10	10	10	10	10	10	10	10	10	10	10	10	222	1
1	profesional	Canto	canto	33	Otros	1	tradicio	0	conciert	10	10	10	10	10	10	7	10	10	10	10	10	0	10	10	10	10	10	6	10	10	10	10	10	10	10	10	223	1
0	aficionado	Guitarra eléctrica	guitarra	25	Otros	1	jazz/mod	0	conciert	9	9	8	10	9	10	9	10	9	10	9	9	9	10	10	10	10	10	9	9	8	8	9	10	10	9	9	223	1
0	profesional	Percusión	percu	36	Conservatorio (o escuela) profesional	1	Flamenco	0	conciert	10	9	8	10	10	10	4	10	9	8	10	10	9	10	9	10	10	10	9	10	9	9	10	10	10	10	8	223	1
0	profesional	Oboe	viento	53	Conservatorio (o escuela) superior	0	clas/con	0	conciert	10	10	10	9	9	10	9	9	9	9	9	9	9	9	9	10	9	10	9	9	9	9	9	10	9	9	9	223	1
0	aficionado	Tuba	viento	43	Conservatorio (o escuela) profesional	0	clas/con	0	conciert	10	7	10	10	0	10	10	10	10	10	10	10	10	8	10	10	10	10	10	8	10	10	10	10	10	10	10	223	1
1	profesional	Canto	canto	46	Conservatorio (o escuela) superior	0	clas/con	0	conciert	8	9	8	9	10	10	9	9	9	9	10	10	9	10	9	9	10	10	9	10	9	9	10	10	9	9	9	224	1
0	aficionado	Piano	piano	42	Conservatorio (o escuela) profesional	1	jazz/mod	1	individ	9	10	8	8	10	10	9	10	10	8	10	10	9	10	10	8	10	10	9	10	10	8	9	10	9	10	10	225	1
1	profesional	Piano	piano	42	Conservatorio (o escuela) superior	0	clas/con	0	conciert	8	10	10	10	8	10	10	10	10	10	8	10	8	10	10	10	8	10	8	10	10	10	8	10	10	10	10	226	1
1	aficionado	Canto	canto	37	Escuela de música	0	clas/con	1	individ	10	10	10	10	10	10	10	10	10	10	10	10	10	10	10	10	10	10	10	6	8	7	8	8	10	10	10	227	1
0	profesional	Trombón	viento	38	Conservatorio (o escuela) superior	0	clas/con	0	conciert	9	10	10	10	9	10	8	10	10	10	8	10	9	10	10	10	8	10	9	10	10	10	8	10	10	10	10	228	1
1	aficionado	Canto	canto	22	Otros	0	clas/con	0	conciert	10	10	8	10	10	10	10	10	8	10	10	10	8	10	8	10	10	10	9	10	8	10	10	10	10	10	10	229	1
0	profesional	Trompeta	viento	40	Conservatorio (o escuela) superior	0	clas/con	0	conciert	10	10	10	10	10	10	10	10	10	10	10	10	8	8	8	8	10	10	9	10	10	10	10	10	10	10	10	231	1
0	profesional	Piano	piano	48	Conservatorio (o escuela) profesional	1	jazz/mod	0	conciert	10	9	10	8	10	10	10	10	10	8	10	10	10	10	10	10	10	10	10	10	10	8	10	10	10	10	10	233	1
1	profesional	Piano	piano	56	Conservatorio (o escuela) profesional	1	jazz/mod	0	conciert	10	10	10	10	9	10	10	10	10	9	10	10	10	10	10	10	10	10	9	9	9	9	9	10	9	10	10	233	1
1	estudiante	Otro	otro	28	Escuela de música	0	antigua	1	individ	10	10	10	9	10	10	10	10	10	8	10	10	10	10	9	9	10	10	10	10	10	9	10	10	10	10	10	234	1
1	profesional	Canto	canto	49	Otros	1	mundo	0	conciert	10	10	8	10	10	10	10	10	10	9	10	10	10	10	10	10	10	10	10	10	10	10	10	10	10	10	10	237	1
1	profesional	Violoncelo	cuerda	52	Conservatorio (o escuela) superior	0	clas/con	0	conciert	10	10	10	10	10	10	10	10	10	10	10	10	10	10	10	10	10	10	10	10	10	10	10	9	10	10	10	239	1
1	profesional	Canto	canto	65	Conservatorio (o escuela) superior	1	jazz/mod	0	conciert	10	10	10	10	10	10	10	10	10	10	10	10	10	10	10	10	10	10	10	10	10	10	10	10	10	10	10	240	1
1	profesional	Flauta	viento	29	Conservatorio (o escuela) superior	1	Flamenco	1	inform	10	10	10	10	10	10	10	10	10	10	10	10	10	10	10	10	10	10	10	10	10	10	10	10	10	10	10	240	1
0	profesional	Otro	otro	43	Conservatorio (o escuela) superior	0	clas/con	0	conciert	6	8	7	3	10	8	6	5	6	3	9	5	6	9	6	3	9	6	5	9	4	2	9	6	8	9	7	150	2
1	profesional	Saxofón	viento	25	Conservatorio (o escuela) superior	1	jazz/mod	0	conciert	10	7	7	2	7	8	2	7	8	3	6	9	7	7	7	3	7	7	7	6	6	3	6	8	8	8	8	150	2
1	profesional	Piano	piano	35	Conservatorio (o escuela) superior	0	clas/con	0	conciert	6	10	8	8	0	8	6	10	9	8	0	6	3	8	7	8	0	8	6	8	8	8	0	8	8	9	9	151	2
0	estudiante	Violín	cuerda	42	Escuela de música	0	clas/con	1	individ	3	5	5	8	7	7	5	6	4	9	9	8	6	4	5	8	9	6	4	4	4	9	9	7	6	6	5	151	2
1	aficionado	Violín	cuerda	24	Escuela de música	0	clas/con	0	conciert	6	6	4	5	8	7	8	7	4	5	8	8	5	6	4	5	8	8	7	7	4	5	8	8	6	7	7	151	2
1	profesional	Flauta	viento	22	Conservatorio (o escuela) profesional	0	clas/con	0	conciert	8	7	7	9	6	9	4	9	7	2	7	9	1	7	5	3	7	9	4	7	6	3	7	9	8	9	8	152	2
1	profesional	Viola	cuerda	30	Conservatorio (o escuela) superior	0	clas/con	0	conciert	4	6	6	7	5	8	6	6	7	8	4	7	6	7	7	6	6	7	6	7	7	6	6	7	8	8	8	152	2
1	aficionado	Viola	cuerda	54	Conservatorio (o escuela) profesional	0	clas/con	0	conciert	7	4	5	8	8	8	8	2	3	8	7	5	7	5	3	9	10	7	7	5	3	5	10	8	10	10	10	152	2
0	profesional	Piano	piano	27	Otros	0	clas/con	0	conciert	8	10	7	8	3	8	3	4	4	7	6	9	7	7	7	3	6	9	5	7	4	7	6	8	8	3	3	153	2
0	profesional	Violín	cuerda	40	Conservatorio (o escuela) superior	0	antigua	0	conciert	6	6	6	6	6	6	6	7	7	6	6	6	6	7	7	7	6	6	6	7	7	6	8	6	6	6	7	153	2
1	profesional	Canto	canto	39	Conservatorio (o escuela) superior	1	jazz/mod	0	conciert	7	7	7	4	7	8	5	7	7	4	7	7	5	7	7	5	7	7	7	7	7	4	7	7	7	7	7	154	2
1	aficionado	Otro	otro	24	Conservatorio (o escuela) profesional	1	jazz/mod	0	conciert	5	8	7	5	6	9	6	3	6	5	6	8	6	8	7	5	6	8	6	8	7	5	6	8	8	7	8	154	2
1	estudiante	Saxofón	viento	21	Escuela de música	1	jazz/mod	1	inform	5	7	5	8	9	10	7	8	6	8	8	5	2	8	5	2	5	9	5	5	3	9	5	10	9	7	10	154	2
1	aficionado	Violoncelo	cuerda	37	Escuela de música	0	clas/con	0	conciert	8	8	8	4	3	9	8	7	8	4	3	9	9	7	7	4	4	8	8	7	7	5	3	6	8	8	7	154	2
0	estudiante	Otro	otro	25	Conservatorio (o escuela) superior	0	antigua	0	conciert	5	10	7	3	6	10	7	8	7	4	5	5	6	9	5	7	5	8	6	9	7	4	3	9	9	10	10	155	2
0	aficionado	Otro	otro	57	Otros	1	tradicio	0	conciert	6	7	7	4	6	8	8	8	8	4	7	8	6	7	7	4	6	8	7	6	6	4	5	8	8	8	8	155	2
0	estudiante	Batería	percu	39	Escuela de música	1	jazz/mod	1	individ	7	8	7	3	8	9	5	6	6	3	8	8	4	8	6	3	8	9	4	8	6	4	8	9	7	7	4	155	2
0	profesional	Clarinete	viento	36	Conservatorio (o escuela) superior	0	clas/con	0	conciert	8	8	7	3	7	9	4	3	7	3	7	9	4	7	7	7	8	9	4	8	8	4	7	8	8	8	7	156	2
1	estudiante	Guitarra	guitarra	23	Conservatorio (o escuela) superior	0	clas/con	1	individ	3	8	7	7	10	8	3	5	5	8	10	7	4	8	4	5	10	6	4	6	5	7	10	7	7	7	6	157	2
0	profesional	Otro	otro	40	Conservatorio (o escuela) superior	1	tradicio	0	conciert	6	6	7	6	7	8	6	7	7	6	7	7	7	7	6	6	6	6	7	6	6	6	7	7	7	6	6	157	2
0	profesional	Otro	otro	45	Conservatorio (o escuela) superior	1	jazz/mod	1	individ	8	7	7	5	9	9	7	5	8	4	9	7	5	6	6	5	8	7	7	6	6	5	6	5	7	7	8	157	2
0	profesional	Violín	cuerda	35	Conservatorio (o escuela) superior	0	clas/con	0	conciert	10	9	8	1	1	9	9	9	8	1	9	8	10	8	8	1	1	8	9	8	7	3	3	9	9	9	10	157	2
0	estudiante	Percusión clásica	percu	26	Conservatorio (o escuela) profesional	0	clas/con	0	conciert	1	8	7	5	1	9	7	8	9	8	0	10	5	9	8	8	7	10	1	9	8	5	5	10	9	8	9	158	2
0	profesional	Canto	canto	46	Otros	0	antigua	0	conciert	7	8	10	10	0	9	0	10	10	10	0	9	0	8	10	10	0	9	0	10	10	10	0	9	9	10	10	159	2
1	aficionado	Canto	canto	20	Escuela de música	1	mundo	0	conciert	9	6	10	5	6	10	8	6	9	5	8	8	5	7	5	0	7	7	5	5	7	6	7	8	7	8	9	159	2
0	profesional	Percusión clásica	percu	31	Conservatorio (o escuela) profesional	0	clas/con	0	conciert	5	10	8	0	0	10	5	8	8	0	0	7	7	8	8	8	6	8	8	9	9	9	8	10	7	8	8	159	2
1	profesional	Piano	piano	46	Escuela de música	0	clas/con	1	individ	8	6	7	6	7	7	7	4	7	6	6	9	7	6	6	6	6	8	7	5	5	8	6	9	7	6	7	159	2
1	profesional	Canto	canto	29	Conservatorio (o escuela) profesional	0	clas/con	0	conciert	8	8	7	3	9	8	7	8	7	6	2	9	4	8	7	2	9	9	5	8	6	2	9	9	8	9	7	160	2
1	aficionado	Canto	canto	43	Otros	1	jazz/mod	0	conciert	6	4	6	3	9	9	7	7	8	3	8	9	8	7	6	3	8	9	8	8	4	3	8	9	8	5	8	160	2
0	aficionado	Canto	canto	45	Conservatorio (o escuela) superior	0	clas/con	1	inform	10	10	0	0	10	10	10	10	10	0	10	10	5	10	0	0	10	10	0	10	5	0	10	10	5	10	10	160	2
1	profesional	Guitarra	guitarra	40	Conservatorio (o escuela) superior	0	clas/con	0	conciert	3	8	8	7	7	8	7	5	7	3	8	8	7	7	7	5	7	8	5	8	7	5	7	8	8	7	8	160	2
1	profesional	Clarinete	viento	41	Otros	0	clas/con	0	conciert	8	9	8	5	0	8	7	5	8	5	5	9	7	9	8	5	5	7	8	9	7	5	5	8	9	9	8	160	2
1	aficionado	Saxofón	viento	51	Escuela de música	1	jazz/mod	1	inform	4	7	7	10	2	10	5	5	8	9	2	7	7	7	7	10	1	9	8	6	8	10	2	9	7	10	9	160	2
1	profesional	Flauta	viento	35	Conservatorio (o escuela) superior	0	clas/con	0	conciert	9	9	7	5	10	6	6	8	5	3	10	6	4	8	4	3	10	7	6	9	6	4	10	6	9	10	9	161	2
1	aficionado	Flauta	viento	23	Conservatorio (o escuela) profesional	0	clas/con	0	conciert	8	10	8	1	7	8	7	9	8	2	7	10	6	9	6	1	7	8	6	9	6	2	6	10	8	8	9	161	2
1	profesional	Canto	canto	30	Conservatorio (o escuela) superior	0	clas/con	0	conciert	7	5	5	3	10	7	6	5	5	8	8	9	7	5	5	8	9	7	6	5	5	9	10	8	8	8	6	162	2
1	profesional	Canto	canto	59	Otros	0	clas/con	0	conciert	10	10	7	9	0	9	0	10	8	10	0	8	0	10	7	10	0	9	9	10	7	10	0	9	10	10	8	162	2
0	profesional	Guitarra	guitarra	33	Conservatorio (o escuela) superior	0	clas/con	0	conciert	7	6	6	5	9	5	6	9	7	5	9	6	7	6	6	5	9	7	7	7	7	5	9	7	8	8	8	162	2
1	profesional	Piano	piano	23	Conservatorio (o escuela) superior	0	clas/con	1	individ	7	6	6	6	10	8	9	7	6	4	10	8	6	6	6	5	10	5	6	6	5	4	10	6	4	9	7	162	2
1	profesional	Oboe	viento	21	Conservatorio (o escuela) superior	0	clas/con	1	individ	8	6	9	5	8	9	8	7	8	4	6	8	5	6	8	6	5	8	6	6	8	5	5	8	8	8	9	162	2
1	estudiante	Canto	canto	29	Conservatorio (o escuela) profesional	0	clas/con	0	conciert	6	9	8	6	7	8	6	8	7	8	8	5	4	9	7	2	7	8	7	9	6	5	7	6	5	7	7	163	2
1	profesional	Guitarra	guitarra	53	Conservatorio (o escuela) profesional	1	mundo	0	conciert	7	7	6	4	5	9	6	7	7	9	4	7	6	7	6	9	5	7	8	7	6	9	7	8	6	6	5	163	2
0	aficionado	Batería	percu	38	Otros	1	jazz/mod	1	inform	3	7	8	5	8	8	4	7	7	2	8	10	4	8	8	6	8	10	5	7	7	6	7	10	7	7	8	163	2
1	profesional	Flauta	viento	32	Conservatorio (o escuela) superior	0	clas/con	0	conciert	9	6	8	5	9	8	6	8	7	7	7	9	8	7	5	6	7	8	5	5	5	5	5	8	5	7	7	163	2
0	profesional	Guitarra eléctrica	guitarra	35	Otros	1	jazz/mod	1	inform	5	7	8	8	5	6	6	8	10	8	5	7	7	6	8	8	5	7	7	7	7	7	5	7	9	10	10	164	2
1	aficionado	Guitarra	guitarra	50	Otros	1	tradicio	0	conciert	8	8	7	8	5	9	7	8	7	7	5	8	5	8	6	8	5	8	2	8	7	7	5	8	7	8	8	164	2
1	profesional	Clarinete	viento	26	Conservatorio (o escuela) superior	1	mundo	0	conciert	9	6	9	6	8	9	7	5	8	6	8	9	4	5	7	5	6	7	7	6	6	5	8	8	8	8	7	164	2
1	profesional	Violoncelo	cuerda	43	Conservatorio (o escuela) superior	0	clas/con	0	conciert	5	9	8	2	8	9	5	9	9	3	4	10	5	9	8	1	8	10	6	9	8	1	8	10	9	9	9	164	2
0	aficionado	Guitarra eléctrica	guitarra	44	Otros	1	jazz/mod	1	inform	8	7	6	8	6	8	7	7	7	5	6	8	7	7	7	7	7	8	7	7	6	5	6	8	8	6	6	165	2
0	profesional	Batería	percu	19	Otros	1	jazz/mod	1	individ	0	10	7	10	8	10	2	8	7	5	10	10	2	9	5	5	10	10	2	8	7	0	10	10	4	0	8	165	2
1	profesional	Clarinete	viento	42	Conservatorio (o escuela) superior	0	clas/con	0	conciert	3	10	9	5	5	9	8	10	9	6	5	10	3	10	8	5	0	10	4	9	7	3	7	10	10	9	10	165	2
0	estudiante	Canto	canto	24	Conservatorio (o escuela) superior	0	clas/con	0	conciert	7	7	7	8	6	8	6	6	7	8	6	7	6	7	6	7	7	8	6	6	8	7	7	8	8	8	5	166	2
0	aficionado	Guitarra	guitarra	26	Otros	0	clas/con	1	inform	3	9	7	2	10	10	6	10	5	2	10	10	4	9	4	4	10	10	3	10	4	4	10	10	4	10	7	166	2
0	profesional	Piano	piano	37	Conservatorio (o escuela) superior	0	clas/con	0	conciert	10	8	7	8	8	7	7	4	9	8	7	5	8	8	8	7	5	5	5	8	4	8	7	5	9	7	9	166	2
1	profesional	Violín	cuerda	53	Conservatorio (o escuela) profesional	0	clas/con	0	conciert	7	7	6	9	4	6	7	7	7	8	8	6	7	7	6	8	9	7	7	7	5	7	8	6	7	7	6	166	2
1	estudiante	Otro	otro	18	Conservatorio (o escuela) profesional	0	clas/con	1	individ	0	10	8	9	0	9	9	8	8	10	0	9	0	10	5	5	10	10	5	10	8	10	5	9	10	10	10	167	2
1	profesional	Flauta	viento	37	Conservatorio (o escuela) superior	0	clas/con	1	individ	8	7	8	10	5	9	3	7	8	10	5	9	3	6	8	10	5	7	3	6	7	10	5	8	8	9	9	167	2
1	profesional	Oboe	viento	39	Conservatorio (o escuela) superior	0	clas/con	0	conciert	9	9	7	8	8	9	7	7	7	5	7	8	6	8	6	6	5	7	7	7	7	5	5	7	7	7	5	167	2
1	profesional	Flauta	viento	41	Conservatorio (o escuela) profesional	0	clas/con	0	conciert	9	7	8	5	2	9	9	9	7	6	2	9	9	9	9	5	2	9	9	8	9	5	1	10	9	9	8	167	2
1	aficionado	Canto	canto	65	Otros	1	jazz/mod	1	inform	8	8	8	2	8	8	8	8	8	2	8	8	8	8	6	3	8	8	8	8	8	3	8	8	8	8	8	168	2
0	aficionado	Batería	percu	40	Otros	1	jazz/mod	0	conciert	8	6	7	9	9	6	6	7	8	9	8	9	8	6	7	3	9	7	8	6	7	2	6	7	8	8	8	168	2
0	aficionado	Trompeta	viento	65	Escuela de música	1	jazz/mod	0	conciert	5	8	6	6	6	8	6	8	8	8	7	9	7	7	7	7	7	7	6	8	6	6	7	8	7	7	8	168	2
1	profesional	Violoncelo	cuerda	35	Conservatorio (o escuela) superior	0	clas/con	0	conciert	10	9	7	2	8	10	8	8	7	1	8	8	8	8	7	1	8	8	8	8	7	2	8	9	9	10	8	168	2
0	profesional	Piano	piano	46	Otros	0	clas/con	0	conciert	9	9	9	6	7	9	8	9	9	6	5	9	0	9	9	5	5	9	0	9	9	5	5	9	9	9	9	169	2
1	profesional	Oboe	viento	23	Conservatorio (o escuela) profesional	0	clas/con	0	conciert	4	8	9	4	7	8	7	9	8	2	8	7	8	10	6	5	8	7	8	7	7	5	8	9	5	9	9	169	2
0	profesional	Trompa	viento	28	Conservatorio (o escuela) superior	0	clas/con	0	conciert	8	9	9	7	1	9	7	10	9	5	3	9	6	9	8	8	5	8	7	8	7	6	1	10	7	8	8	169	2
1	profesional	Flauta	viento	40	Conservatorio (o escuela) superior	0	clas/con	0	conciert	7	8	8	9	2	9	2	8	8	9	3	10	7	8	7	7	3	9	7	8	7	9	5	9	9	9	8	169	2
1	profesional	Flauta	viento	46	Conservatorio (o escuela) profesional	0	clas/con	0	conciert	8	7	7	6	7	9	9	7	7	5	7	9	7	6	6	5	7	9	7	6	7	5	7	9	8	7	8	169	2
1	estudiante	Flauta	viento	22	Conservatorio (o escuela) superior	0	clas/con	0	conciert	7	9	8	4	7	6	6	9	8	5	7	9	4	9	7	7	7	8	7	9	8	4	7	8	8	9	9	170	2
0	profesional	Otro	otro	43	Conservatorio (o escuela) superior	0	clas/con	1	individ	7	10	7	8	4	9	5	9	8	3	9	9	6	9	7	3	9	8	6	9	6	3	8	9	9	9	9	171	2
0	profesional	Piano	piano	39	Conservatorio (o escuela) profesional	0	clas/con	0	conciert	9	7	8	6	5	9	8	3	6	3	8	10	5	9	8	3	9	10	5	8	5	9	8	10	8	9	9	171	2
0	profesional	Trombón	viento	25	Conservatorio (o escuela) superior	0	clas/con	0	conciert	8	9	9	5	2	8	8	9	10	10	5	8	7	8	8	5	2	8	7	9	10	5	2	9	10	10	10	171	2
0	aficionado	Violín	cuerda	52	Escuela de música	0	clas/con	0	conciert	7	10	7	0	10	10	7	5	7	0	10	10	7	10	7	0	10	10	7	10	7	0	10	10	7	10	10	171	2
1	aficionado	Canto	canto	34	Otros	1	jazz/mod	0	conciert	8	8	7	10	9	5	7	9	5	3	9	10	7	6	6	2	10	10	5	8	5	4	9	10	7	9	9	172	2
0	profesional	Violín	cuerda	35	Conservatorio (o escuela) superior	0	clas/con	0	conciert	10	7	10	10	0	7	8	8	10	10	0	8	8	7	10	10	0	7	8	8	10	10	0	6	10	10	10	172	2
1	profesional	Piano	piano	29	Conservatorio (o escuela) profesional	0	clas/con	1	individ	9	7	6	5	9	9	7	7	6	3	8	9	7	7	7	7	8	10	8	7	7	3	8	9	6	7	8	173	2
1	aficionado	Flauta	viento	42	Conservatorio (o escuela) superior	0	clas/con	1	inform	8	10	10	6	8	7	5	10	10	6	6	5	5	10	10	5	6	6	5	10	8	5	6	6	10	8	10	173	2
1	estudiante	Violín	cuerda	20	Conservatorio (o escuela) superior	0	clas/con	0	conciert	5	8	9	5	9	9	4	3	8	4	9	8	6	8	8	5	9	9	8	9	8	4	9	9	8	9	10	173	2
0	estudiante	Violín	cuerda	57	Conservatorio (o escuela) profesional	0	clas/con	1	individ	5	8	7	7	7	9	5	4	7	8	7	9	5	7	6	8	9	8	7	8	8	9	6	9	6	7	7	173	2
0	profesional	Otro	otro	24	Otros	1	jazz/mod	0	conciert	2	8	8	9	8	9	4	7	7	8	8	9	4	8	8	8	7	8	4	8	7	9	8	8	7	7	8	174	2
1	aficionado	Percusión	percu	50	Otros	1	mundo	0	conciert	8	8	7	7	6	9	7	9	7	7	6	9	8	9	7	5	7	9	6	8	7	7	2	9	7	8	8	174	2
0	aficionado	Saxofón	viento	53	Otros	1	mundo	1	inform	10	7	6	7	9	8	7	8	7	5	7	8	8	7	7	5	8	9	7	8	7	4	7	8	9	8	7	174	2
0	aficionado	Trompeta	viento	57	Otros	1	tradicio	0	conciert	7	8	7	5	8	8	6	7	7	7	8	8	7	8	6	8	6	8	7	8	8	8	6	8	7	8	7	174	2
0	profesional	Canto	canto	53	Conservatorio (o escuela) superior	0	clas/con	0	conciert	10	9	8	8	7	7	5	10	8	8	5	7	5	9	8	7	5	7	7	9	7	7	5	7	9	10	8	175	2
1	aficionado	Canto	canto	46	Escuela de música	1	jazz/mod	0	conciert	9	8	10	5	5	9	9	9	9	9	5	9	9	5	8	5	1	9	9	9	7	7	1	9	8	9	9	175	2
0	profesional	Guitarra	guitarra	48	Otros	1	jazz/mod	0	conciert	9	10	9	8	2	8	8	10	10	8	2	7	8	10	8	8	2	8	7	9	8	8	2	6	8	8	10	175	2
0	profesional	Piano	piano	28	Escuela de música	1	jazz/mod	0	conciert	8	9	8	8	3	9	7	7	7	7	5	8	7	8	7	7	4	9	8	8	8	7	8	8	8	8	7	175	2
1	profesional	Piano	piano	47	Conservatorio (o escuela) superior	0	clas/con	1	individ	10	3	9	7	5	9	3	7	8	9	9	9	1	6	6	10	9	8	7	7	8	9	8	8	9	6	8	175	2
1	profesional	Flauta	viento	33	Conservatorio (o escuela) superior	0	clas/con	0	conciert	5	10	9	3	9	9	7	5	8	3	9	8	6	10	8	3	10	9	6	10	7	3	10	8	9	8	8	175	2
1	estudiante	Piano	piano	27	Otros	0	clas/con	1	individ	8	7	7	8	7	8	7	7	8	7	7	7	7	7	7	7	7	7	7	7	8	8	8	8	7	7	7	176	2
0	aficionado	Violín	cuerda	30	Escuela de música	0	clas/con	0	conciert	5	9	7	6	9	10	3	7	7	7	9	9	3	8	8	7	9	9	3	8	7	8	9	9	5	7	7	176	2
0	aficionado	Canto	canto	35	Otros	1	jazz/mod	1	inform	5	7	7	8	7	8	7	7	8	8	7	7	5	7	7	9	7	10	7	7	7	9	7	9	8	7	7	177	2
0	profesional	Otro	otro	54	Conservatorio (o escuela) superior	0	clas/con	0	conciert	6	10	10	9	10	10	8	1	10	2	10	10	0	10	9	2	10	10	0	10	10	2	9	9	10	10	10	177	2
0	profesional	Percusión clásica	percu	39	Conservatorio (o escuela) superior	0	clas/con	0	conciert	9	8	8	9	6	10	5	7	8	8	7	10	3	7	8	8	5	10	3	7	8	8	5	10	9	9	9	177	2
0	profesional	Piano	piano	52	Conservatorio (o escuela) superior	0	clas/con	0	conciert	8	9	8	6	5	8	7	8	9	6	5	10	6	9	8	6	5	9	8	9	8	6	4	10	9	9	8	177	2
0	profesional	Clarinete	viento	26	Conservatorio (o escuela) superior	0	clas/con	0	conciert	8	10	8	3	8	9	8	8	8	5	8	8	8	8	6	6	8	8	8	8	7	4	7	8	8	8	8	177	2
0	aficionado	Saxofón	viento	57	Otros	1	tradicio	0	conciert	8	7	7	6	8	9	7	7	7	6	8	9	7	7	7	6	8	9	7	7	7	6	8	9	8	7	7	177	2
2	profesional	Bombardino	viento	23	Conservatorio (o escuela) superior	0	clas/con	0	conciert	9	7	9	10	7	8	5	9	10	9	0	9	5	7	9	10	5	7	5	7	10	9	5	7	10	10	10	178	2
1	profesional	Violín	cuerda	29	Conservatorio (o escuela) superior	0	clas/con	0	conciert	3	8	8	4	10	9	9	8	8	3	10	10	8	8	8	4	10	7	7	8	5	3	10	10	7	9	8	178	2
1	estudiante	Violín	cuerda	25	Conservatorio (o escuela) superior	0	clas/con	1	individ	8	8	6	9	8	8	4	9	6	9	9	9	8	7	7	7	7	8	7	7	6	8	8	6	5	7	4	179	2
1	aficionado	Canto	canto	44	Otros	0	clas/con	0	conciert	10	8	7	10	0	10	7	10	9	9	0	10	8	9	8	10	0	10	8	9	8	10	0	10	7	8	8	180	2
0	profesional	Otro	otro	38	Conservatorio (o escuela) superior	1	tradicio	0	conciert	7	8	8	9	5	9	7	7	7	8	7	9	6	8	8	6	5	8	8	8	8	9	7	8	8	8	9	180	2
1	estudiante	Flauta	viento	26	Conservatorio (o escuela) superior	0	clas/con	0	conciert	7	7	5	9	7	10	9	4	7	9	7	10	5	9	7	1	8	8	7	9	8	9	8	10	8	7	8	180	2
1	estudiante	Violín	cuerda	23	Conservatorio (o escuela) profesional	0	clas/con	0	conciert	7	10	9	8	6	9	7	10	9	7	7	7	5	8	8	4	7	9	6	8	7	7	7	8	9	8	10	180	2
1	profesional	Canto	canto	33	Otros	1	jazz/mod	0	conciert	8	10	8	6	7	7	8	8	7	7	7	7	8	10	7	6	7	8	9	10	7	6	6	7	8	8	8	181	2
0	profesional	Percusión clásica	percu	26	Conservatorio (o escuela) superior	0	clas/con	0	conciert	7	8	6	7	8	9	5	7	8	9	6	10	4	8	7	9	6	10	7	7	9	9	5	10	9	8	8	181	2
1	profesional	Piano	piano	28	Conservatorio (o escuela) superior	1	jazz/mod	1	inform	5	6	4	10	10	7	7	6	4	10	10	10	5	6	6	10	10	8	6	7	6	10	10	8	7	7	6	181	2
0	profesional	Violoncelo	cuerda	22	Conservatorio (o escuela) profesional	0	clas/con	0	conciert	8	8	9	8	2	9	8	5	9	9	4	10	7	7	9	7	4	10	9	7	9	9	4	10	9	9	5	181	2
1	profesional	Piano	piano	38	Conservatorio (o escuela) profesional	0	clas/con	1	inform	10	8	10	9	7	10	7	8	10	10	0	8	3	8	10	7	3	10	6	8	9	8	3	10	10	9	9	182	2
1	profesional	Piano	piano	66	Conservatorio (o escuela) profesional	1	jazz/mod	0	conciert	10	9	9	8	3	8	6	8	9	8	6	8	5	8	8	7	5	9	8	8	8	7	7	10	10	10	10	182	2
0	profesional	Trompeta	viento	41	Otros	0	clas/con	0	conciert	8	7	7	4	9	9	7	9	9	5	8	9	8	8	8	5	8	9	7	8	7	5	9	9	8	8	8	182	2
1	aficionado	Clarinete	viento	21	Otros	1	jazz/mod	0	conciert	8	7	9	5	10	7	10	5	6	5	10	7	9	7	6	5	10	9	10	7	6	6	10	8	7	10	9	182	2
1	aficionado	Percusión	percu	51	Otros	1	tradicio	0	conciert	8	9	9	9	5	10	0	9	9	9	0	10	9	9	9	9	0	10	5	9	9	9	8	10	7	10	9	183	2
1	estudiante	Piano	piano	49	Conservatorio (o escuela) profesional	0	clas/con	1	individ	4	10	8	5	10	9	6	10	7	5	10	8	6	10	6	5	10	9	3	10	9	4	10	9	6	9	8	183	2
1	estudiante	Clarinete	viento	54	Escuela de música	0	clas/con	1	individ	5	10	6	10	5	7	5	10	5	10	10	5	5	10	5	10	10	7	7	10	7	7	10	7	5	10	10	183	2
0	profesional	Saxofón	viento	32	Conservatorio (o escuela) superior	0	clas/con	0	conciert	8	5	7	8	10	7	5	8	7	9	10	7	7	6	7	9	10	7	5	7	7	10	10	7	9	9	9	183	2
1	profesional	Guitarra	guitarra	18	Otros	1	jazz/mod	0	conciert	10	5	8	9	6	10	7	10	7	10	6	10	7	7	7	2	5	10	7	9	7	10	5	10	8	8	7	184	2
1	aficionado	Guitarra	guitarra	48	Conservatorio (o escuela) superior	0	clas/con	1	individ	10	10	8	10	3	10	4	10	8	10	3	10	3	10	8	10	3	10	3	10	8	10	3	10	1	0	10	184	2
0	profesional	Piano	piano	29	Conservatorio (o escuela) profesional	0	clas/con	0	conciert	8	9	8	7	8	9	8	8	8	8	3	8	9	9	9	4	7	9	9	8	7	4	8	9	8	8	8	184	2
1	profesional	Violoncelo	cuerda	46	Conservatorio (o escuela) superior	0	clas/con	0	conciert	9	8	8	6	9	9	6	8	8	6	8	9	8	8	7	7	8	8	7	7	7	6	8	9	8	8	8	184	2
0	profesional	Percusión	percu	37	Otros	1	jazz/mod	1	inform	10	6	6	10	10	10	10	10	8	10	10	10	10	10	0	0	0	10	10	10	10	0	5	10	10	10	7	185	2
1	profesional	Piano	piano	39	Conservatorio (o escuela) superior	0	clas/con	0	conciert	7	8	6	6	9	10	8	6	6	7	8	10	6	9	6	7	8	9	6	9	9	7	8	10	9	9	8	185	2
0	aficionado	Batería	percu	37	Otros	1	jazz/mod	0	conciert	8	10	8	7	4	9	6	9	7	7	6	9	7	10	7	8	6	9	7	9	9	8	6	10	8	9	8	186	2
1	profesional	Piano	piano	38	Conservatorio (o escuela) superior	0	clas/con	1	individ	9	9	8	8	9	10	7	7	7	7	9	7	7	8	8	7	8	8	6	8	6	6	9	8	7	6	8	186	2
0	profesional	Tuba	viento	25	Conservatorio (o escuela) superior	0	clas/con	0	conciert	8	8	8	1	9	10	8	7	8	8	8	9	7	7	8	7	7	8	7	8	8	9	8	10	6	9	7	186	2
0	aficionado	Trompeta	viento	57	Otros	1	jazz/mod	1	individ	8	10	7	8	5	10	7	8	7	8	5	8	8	10	8	8	5	10	7	8	8	8	5	10	8	8	10	186	2
1	profesional	Violoncelo	cuerda	35	Conservatorio (o escuela) superior	0	antigua	0	conciert	7	7	7	7	10	7	6	8	8	8	10	8	7	7	7	8	10	7	7	7	7	8	10	8	8	10	8	186	2
1	estudiante	Piano	piano	19	Conservatorio (o escuela) profesional	0	clas/con	0	conciert	7	7	8	7	6	9	8	8	8	8	7	9	8	8	7	8	8	8	8	8	8	8	8	8	8	8	8	187	2
1	estudiante	Clarinete	viento	20	Conservatorio (o escuela) profesional	0	clas/con	0	conciert	8	4	7	10	10	10	8	8	8	8	10	8	5	6	6	10	10	7	5	6	6	10	10	7	9	0	8	187	2
1	profesional	Clarinete	viento	31	Conservatorio (o escuela) superior	0	clas/con	0	conciert	10	8	9	10	3	9	6	7	9	9	3	8	9	8	9	9	6	9	9	8	8	8	5	8	9	9	7	187	2
0	estudiante	Guitarra	guitarra	28	Escuela de música	0	clas/con	1	inform	8	8	8	8	5	9	8	8	8	8	7	9	8	8	8	8	8	8	8	8	8	8	5	9	8	8	7	188	2
1	aficionado	Otro	otro	20	Otros	1	jazz/mod	0	conciert	9	5	6	9	9	10	10	9	5	6	1	10	9	8	7	8	9	10	9	8	5	6	10	10	9	9	10	188	2
0	estudiante	Percusión clásica	percu	18	Conservatorio (o escuela) profesional	0	clas/con	0	conciert	9	5	9	10	10	7	9	4	8	9	10	6	9	4	8	10	10	5	9	4	8	9	10	6	9	8	7	188	2
1	profesional	Violín	cuerda	48	Conservatorio (o escuela) profesional	0	clas/con	0	conciert	8	9	9	8	7	9	4	9	9	9	6	9	4	9	9	9	6	9	6	9	7	9	6	9	9	9	9	188	2
1	aficionado	Canto	canto	49	Otros	0	clas/con	0	conciert	5	8	8	4	10	9	8	8	8	7	10	8	7	8	8	6	10	9	8	8	7	7	10	8	8	8	8	189	2
1	aficionado	Guitarra	guitarra	30	Escuela de música	1	jazz/mod	0	conciert	9	9	9	8	8	9	8	8	8	8	8	9	6	8	7	6	8	9	7	7	7	7	7	9	9	8	8	189	2
1	profesional	Piano	piano	52	Conservatorio (o escuela) superior	0	clas/con	0	conciert	7	9	8	8	9	9	7	9	8	8	8	9	6	8	7	8	7	8	7	8	7	8	8	8	7	8	7	189	2
1	profesional	Flauta	viento	39	Conservatorio (o escuela) superior	0	clas/con	0	conciert	10	10	9	10	0	10	0	10	10	10	0	10	10	10	10	10	0	10	10	10	10	10	0	10	10	10	9	189	2
1	aficionado	Canto	canto	52	Otros	1	jazz/mod	1	inform	8	10	7	6	10	8	8	10	6	5	10	8	7	9	6	6	10	9	7	10	7	6	9	8	9	6	10	190	2
0	profesional	Percusión	percu	24	Conservatorio (o escuela) profesional	1	jazz/mod	0	conciert	7	9	8	9	7	9	7	8	8	8	8	8	8	8	8	8	7	8	8	8	8	8	7	8	8	8	8	190	2
0	profesional	Batería	percu	44	Otros	1	jazz/mod	0	conciert	10	10	10	10	0	10	10	10	10	10	0	10	5	10	10	10	0	10	5	10	10	10	0	10	10	10	10	190	2
0	profesional	Piano	piano	36	Escuela de música	1	jazz/mod	0	conciert	10	5	10	10	0	10	10	10	10	10	0	10	10	10	10	10	0	10	10	5	10	10	0	10	10	10	10	190	2
0	profesional	Clarinete	viento	51	Conservatorio (o escuela) superior	0	clas/con	0	conciert	0	10	10	10	5	10	9	0	10	8	2	10	9	10	10	8	6	10	9	10	10	10	4	10	10	10	10	190	2
0	profesional	Guitarra	guitarra	42	Otros	1	jazz/mod	0	conciert	9	7	8	4	9	10	8	9	8	5	10	10	8	7	8	5	9	10	8	8	8	5	8	10	8	8	8	191	2
0	profesional	Guitarra	guitarra	48	Conservatorio (o escuela) superior	1	jazz/mod	0	conciert	5	10	10	5	8	8	5	10	10	8	8	8	8	8	8	8	8	8	8	8	8	8	8	8	8	8	10	191	2
1	profesional	Canto	canto	25	Conservatorio (o escuela) profesional	1	jazz/mod	0	conciert	8	6	10	10	6	10	10	10	10	10	0	10	10	6	10	10	0	10	10	6	10	10	0	10	10	10	10	192	2
1	aficionado	Canto	canto	33	Otros	0	clas/con	0	conciert	7	10	8	6	9	9	5	10	7	4	9	8	5	9	9	7	9	9	9	10	10	6	9	8	7	9	10	192	2
1	profesional	Guitarra	guitarra	32	Conservatorio (o escuela) superior	0	clas/con	1	individ	7	8	8	9	8	9	8	7	8	8	8	9	7	8	7	9	8	9	7	7	7	9	8	9	7	5	6	192	2
1	aficionado	Piano	piano	44	Conservatorio (o escuela) superior	0	clas/con	1	inform	10	7	8	5	10	10	8	6	10	6	10	8	7	7	7	6	10	10	7	6	7	7	10	10	10	8	8	192	2
1	profesional	Oboe	viento	31	Conservatorio (o escuela) superior	0	clas/con	0	conciert	10	7	9	7	8	9	9	8	9	8	10	9	5	6	8	5	10	10	7	6	7	7	8	10	9	9	8	192	2
1	profesional	Viola	cuerda	36	Conservatorio (o escuela) profesional	1	tradicio	0	conciert	7	7	7	9	10	10	7	0	9	8	9	9	7	9	9	9	8	9	8	8	8	8	8	9	9	9	9	192	2
1	profesional	Violoncelo	cuerda	47	Conservatorio (o escuela) superior	0	clas/con	0	conciert	9	9	9	7	6	8	8	8	8	8	5	8	9	8	9	7	6	9	9	8	9	8	8	9	10	9	9	192	2
1	aficionado	Violoncelo	cuerda	60	Conservatorio (o escuela) profesional	0	clas/con	0	conciert	9	10	10	8	8	10	8	10	10	10	2	10	3	10	8	8	3	10	8	10	8	8	3	8	8	10	10	192	2
1	estudiante	Otro	otro	19	Conservatorio (o escuela) superior	0	clas/con	0	conciert	9	9	6	7	10	9	9	7	6	7	10	9	9	6	6	7	10	8	9	8	6	7	10	9	7	8	2	193	2
1	profesional	Otro	otro	45	Conservatorio (o escuela) profesional	1	jazz/mod	0	conciert	8	8	7	9	8	8	8	9	9	9	8	8	8	8	8	7	8	8	8	8	8	7	8	8	8	8	8	193	2
1	profesional	Piano	piano	48	Otros	0	clas/con	0	conciert	8	8	9	9	5	9	8	9	9	9	5	9	8	9	8	9	5	9	8	9	8	9	5	9	9	8	9	193	2
0	aficionado	Guitarra	guitarra	39	Otros	1	mundo	0	conciert	5	10	5	10	8	10	0	9	8	9	9	10	1	10	5	8	10	10	9	10	9	9	10	10	9	9	10	194	2
1	aficionado	Violoncelo	cuerda	43	Escuela de música	0	clas/con	0	conciert	6	10	9	7	2	10	7	10	8	8	10	7	7	10	7	7	10	10	6	10	6	8	10	10	7	6	6	195	2
1	aficionado	Otro	otro	48	Otros	0	clas/con	0	conciert	9	10	9	6	10	10	2	10	8	6	10	8	2	10	8	6	10	8	8	10	10	6	10	10	10	10	10	196	2
